# Supplementary material for: Measuring and improving the quality of tuberculosis care: A framework and implications from the Lancet Global Health Commission
Source: J Clin Tuberc Other Mycobact Dis. 2019 Jun 19;16:100112. doi: 10.1016/j.jctube.2019.100112 (PMC6716550; doi:10.1016/j.jctube.2019.100112)
Supplement: Supplementary file 1 [file mmc1.xml]

<?xml version="1.0" encoding="UTF-8" standalone="no"?><data:data><datasets><author>carsenault@hsph.harvard.edu</author><type>0</type><dataset><value>1</value><reason>No data was used for the research described in the article</reason><comments/></dataset></datasets></data:data>
